# Supplementary material for: Epigenetic silencing and deletion of the BRCA1 gene in sporadic breast cancer
Source: Breast Cancer Res. 2006 Jul 17;8(4):R38. doi: 10.1186/bcr1522 (PMC1779478; doi:10.1186/bcr1522)
Supplement: Additional file 1 — An Excel file containing results of the FISH analysis along with DNA index and proportion of aneuploid cells. [file bcr1522-S1.xls]

## Sheet: Sheet1
Supplemetary table 1: FISH copy number ratio, DNA index and aneuploidy.
	Copy number ratio	DNA
Tumour number	Chr17centr./BRCA1	index	% Aneupl.
1	1.56 / 1.11 = 0.71	N.A.	N.A.
2	2.09 / 1.63 = 0.78	1.68	33.03
3	1.02 / 1.13 = 1.11	1.12; 1.99	N.A.; 15.21
4	1.50 / 1.44 = 0.96	1.54	41.38
5	1.24 /1.29 =1.04	1.22; 2.18	1.08; 22,7
6	1.43 / 1.40 = 0.97	N.A.	N.A.
7	2.30 / 2.74 = 1.19	3.32	7.93
8	2.57 / 2.49 = 0.97	1.11; 1.80	N.A.; 35.32
9	1.85 / 1.77 = 0.96	1.00	100
10	2.34 / 2.80 = 1.19	1.69	49.6
11	1.80 / 1.66 = 0.92	1.00	100
12	1.79 / 2.06 = 1.15	2.09	N.A.
13	1.80 / 1.90 = 1.06	N.A.	N.A.
N.A. = Not available
