# Supplementary material for: Epigenetic silencing and deletion of the BRCA1 gene in sporadic breast cancer
Source: Breast Cancer Res. 2006 Jul 17;8(4):R38. doi: 10.1186/bcr1522 (PMC1779478; doi:10.1186/bcr1522)
Supplement: Additional file 2 — An Excel file containing results for each of the microsattelite markers analysed for AI. [file bcr1522-S2.xls]

## Sheet: Sheet1
Supplemetary table 2: Allelic imbalance at the BRCA1 and BRCA2 microsattelite markers.
Microsatellite marker	Heterozygous informative	Allelic Imbalance	%
BRCA1
D17S846	104	38	36.5
D17S855	128	45	35.2
D17S1323	58	25	43.1
BRCA2
D13S260	106	34	32.1
D13S171	102	36	35.3
